# Supplementary material for: Analysis on Differential Gene Expression Data for Prediction of New Biological Features in Permanent Atrial Fibrillation
Source: PLoS One. 2013 Oct 18;8(10):e76166. doi: 10.1371/journal.pone.0076166 (PMC3799783; doi:10.1371/journal.pone.0076166)
Supplement: Table S3 — The statistically enriched GO terms of biological processes. (XLS) [file pone.0076166.s004.xls]

## Sheet: Additional file 4 
Table S3. The statistically enriched GO terms of biological processes
Term	PValue	Count	The involved DEG
response to organic substance	8.26e-05	11	SPP1, DICER1, FHL2, C2, FABP4, RBP4, ADIPOQ, TF, PRKACA, PCK1, IGFBP2
response to nutrient	8.67e-05	6	SPP1, C2, RBP4, ADIPOQ,MEST, IGFBP2
response to hormone stimulus	0.000165	8	SPP1, FHL2, FABP4, RBP4, ADIPOQ, PRKACA, PCK1, IGFBP2
response to endogenous stimulus	0.000301	8	SPP1, FHL2, FABP4, RBP4, ADIPOQ, PRKACA, PCK1, IGFBP2
response to nutrient levels	0.000426	6	SPP1, C2, RBP4, ADIPOQ,MEST, IGFBP2
response to extracellular stimulus	0.000704	6	SPP1, C2, RBP4, ADIPOQ,MEST, IGFBP2
chemical homeostasis	0.0012	8	HP /// HPR, IGF1, LPL, FABP4, RBP4, ADIPOQ, TF, PCK1,HP /// HPR
response to vitamin	0.0013	4	SPP1, RBP4,MEST, IGFBP2
regulation of response to external stimulus	0.0017	5	SPP1, FABP4, ADIPOQ,PLA2G2A, C3
regulation of inflammatory response	0.0019	4	FABP4, ADIPOQ,PLA2G2A, C3
brown fat cell differentiation	0.0027	3	FABP4, ADIPOQ,CEBPA
regulation of foam cell differentiation	0.0030	3	LPL, ADIPOQ,PLA2G2A
stem cell maintenance	0.0030	3	IGF1, DICER1,PLA2G2A
stem cell development	0.0032	3	IGF1, DICER1,PLA2G2A
positive regulation of inflammatory response	0.0042	3	FABP4,PLA2G2A, C3
regulation of growth	0.0048	6	IGF1, SPP1, BMP10, RBP4, MYL2, IGFBP2
stem cell differentiation	0.0048	3	IGF1, DICER1,PLA2G2A
response to retinoic acid	0.0051	3	RBP4,MEST, IGFBP2
negative regulation of cell differentiation	0.0052	5	IGF1, SPP1, DICER1, ADIPOQ,PLA2G2A
pyruvate metabolic process	0.0082	3	SLC16A7, RBP4, PCK1
osteoblast differentiation	0.0082	3	IGF1, SPP1, FHL2
response to vitamin A	0.0082	3	RBP4,MEST, IGFBP2
homeostatic process	0.0100	8	HP /// HPR, IGF1, LPL, FABP4, RBP4, ADIPOQ, TF, LPL, TF, PCK1
regulation of developmental growth	0.0102	3	SPP1, BMP10, RBP4
carbohydrate homeostasis	0.0110	3	RBP4, ADIPOQ, PCK1
glucose homeostasis	0.0110	3	RBP4, ADIPOQ, PCK1
fat cell differentiation	0.0128	3	FABP4, ADIPOQ,CEBPA
cardiac muscle tissue development	0.0147	3	BMP10, RBP4, MYL2
regulation of phosphorylation	0.0171	6	IGF1, BMP10, FABP4, ADIPOQ, DIRAS3, PRKACA
positive regulation of response to external stimulus	0.0183	3	FABP4,PLA2G2A, C3
lipid catabolic process	0.0186	4	LPL, ADIPOQ,PLA2G2A, PLIN
heart trabecula formation	0.0194	2	BMP10, RBP4
skeletal system development	0.0196	5	IGF1, SPP1, FHL2, RBP4, NPR3
regulation of phosphorus metabolic process	0.0199	6	IGF1, BMP10, FABP4, ADIPOQ, DIRAS3, PRKACA
regulation of phosphate metabolic process	0.0199	6	IGF1, BMP10, FABP4, ADIPOQ, DIRAS3, PRKACA
regulation of epithelial cell proliferation	0.0223	3	IGF1, LAMB1,PLA2G2A
circulatory system process	0.0224	4	ADIPOQ, MYL2, NPR3, HBB
blood circulation	0.0224	4	ADIPOQ, MYL2, NPR3, HBB
positive regulation of defense response	0.0235	3	FABP4,PLA2G2A, C3
heart morphogenesis	0.0235	3	BMP10, RBP4, MYL2
response to steroid hormone stimulus	0.0243	4	SPP1, FABP4, ADIPOQ, IGFBP2
hexose metabolic process	0.0243	4	PFKFB3, RBP4, ADIPOQ, PCK1
regulation of cell growth	0.0250	4	SPP1, BMP10, MYL2, IGFBP2
trabecula formation	0.0257	2	BMP10, RBP4
response to glucocorticoid stimulus	0.0266	3	FABP4, ADIPOQ, IGFBP2
triglyceride biosynthetic process	0.0289	2	LPL, PCK1
somatic stem cell maintenance	0.0289	2	IGF1,PLA2G2A
muscle organ development	0.0310	4	IGF1, BMP10, RBP4, MYL2
response to corticosteroid stimulus	0.0311	3	FABP4, ADIPOQ, IGFBP2
regulation of insulin-like growth factor receptor signaling pathway	0.0321	2	IGF1, IGFBP2
striated muscle cell differentiation	0.0332	3	IGF1, BMP10, MYL2
positive regulation of protein amino acid phosphorylation	0.0339	3	IGF1, BMP10, ADIPOQ
tube development	0.0345	4	IGF1, DICER1, RBP4,CEBPA
cardiac cell development	0.0352	2	BMP10, MYL2
regulation of cardiac muscle cell proliferation	0.0352	2	BMP10, RBP4
cardiac muscle cell development	0.0352	2	BMP10, MYL2
regulation of cardiac muscle growth	0.0352	2	BMP10, RBP4
regulation of cardiac muscle tissue development	0.0352	2	BMP10, RBP4
monosaccharide metabolic process	0.0353	4	PFKFB3, RBP4, ADIPOQ, PCK1
positive regulation of transport	0.0357	4	RBP4, ADIPOQ, PRKACA, C3
negative regulation of cell growth	0.0360	3	SPP1, BMP10, MYL2
regulation of heart growth	0.0384	2	BMP10, RBP4
neutral lipid biosynthetic process	0.0384	2	LPL, PCK1
acylglycerol biosynthetic process	0.0384	2	LPL, PCK1
positive regulation of phosphorylation	0.0396	3	IGF1, BMP10, ADIPOQ
acute inflammatory response	0.0404	3	C2, TF, C3
regulation of cell proliferation	0.0407	7	IGF1, LAMB1, BMP10, FABP4, RBP4,PLA2G2A,CEBPA, LAMB1
negative regulation of cell size	0.0411	3	SPP1, BMP10, MYL2
lung development	0.0411	3	DICER1, RBP4,CEBPA
positive regulation of response to stimulus	0.0411	4	C2, FABP4,PLA2G2A, C3
oxygen transport	0.0415	2	HBB, HBA1 /// HBA2
glycerol ether biosynthetic process	0.0415	2	LPL, PCK1
positive regulation of foam cell differentiation	0.0415	2	LPL,PLA2G2A
positive regulation of phosphate metabolic process	0.0419	3	IGF1, BMP10, ADIPOQ
regulation of blood pressure	0.0419	3	ADIPOQ, NPR3, HBB
positive regulation of phosphorus metabolic process	0.0419	3	IGF1, BMP10, ADIPOQ
respiratory tube development	0.0434	3	DICER1, RBP4,CEBPA
complement activation, alternative pathway	0.0477	2	C2, C3
respiratory system development	0.0481	3	DICER1, RBP4,CEBPA
defense response	0.0482	6	HP /// HPR, SPP1, C2, TF, PLA2G2A, C3
female pregnancy	0.0497	3	SPP1, LAMB1, IGFBP2
negative regulation of growth	0.0497	3	SPP1, BMP10, MYL2
