# Supplementary material for: Analysis on Differential Gene Expression Data for Prediction of New Biological Features in Permanent Atrial Fibrillation
Source: PLoS One. 2013 Oct 18;8(10):e76166. doi: 10.1371/journal.pone.0076166 (PMC3799783; doi:10.1371/journal.pone.0076166)
Supplement: Table S4 — The statistically enriched GO terms of cellular component. (XLS) [file pone.0076166.s005.xls]

## Sheet: Additional file 5
Table S4. The statistically enriched GO terms of cellular component
Term	PValue	Count	The involved DEGs
extracellular region	6.05e-08	24	HP /// HPR, IGF1, SPP1, SULF1, IGL@, BMP10, COL21A1, PRG4, ADIPOQ, C2, IGH@ /// IGHG1 /// IGHG2 /// IGHM /// IGHV4-31,MXRA5, LAMB1,SULF1, IGFBP2, LAMB1, LPL, SLPI,PLA2G2A, C3, TF,IGL@, RBP4, SFRP1, MSLN, AMY1A /// AMY1B /// AMY1C /// AMY2A /// AMY2B, EFEMP1
extracellular region part	6.85e-07	16	SPP1, IGF1, HP /// HPR, SULF1, LAMB1, COL21A1, BMP10, LPL, ADIPOQ, TF,PLA2G2A, C3, RBP4, SFRP1, LAMB1, IGFBP2, EFEMP1
extracellular space	3.68e-06	13	SPP1, IGF1, SULF1, BMP10, LPL, ADIPOQ, TF,PLA2G2A, C3, HP /// HPR, RBP4, SFRP1, IGFBP2
sarcomere	0.0052	4	JUP /// KRT19, BMP10, FHL2, MYL2
myofibril	0.0074	4	JUP /// KRT19, BMP10, FHL2, MYL2
contractile fiber part	0.0077	4	JUP /// KRT19, BMP10, FHL2, MYL2
contractile fiber	0.0093	4	JUP /// KRT19, BMP10, FHL2, MYL2
Z disc	0.0119	3	JUP /// KRT19, BMP10, FHL2
I band	0.0167	3	JUP /// KRT19, BMP10, FHL2
extracellular matrix	0.0350	5	COL21A1, LPL, TF, LAMB1, EFEMP1
cell fraction	0.0376	9	SLC16A7, JUP /// KRT19, FABP4, PRKACA, IGH@ /// IGHG1 /// IGHG2 /// IGHM /// IGHV4-31, NPR3, PCK1, PSD3, MMD
hemoglobin complex	0.0424	2	HBB, HBA1 /// HBA2
