# Supplementary material for: Analysis on Differential Gene Expression Data for Prediction of New Biological Features in Permanent Atrial Fibrillation
Source: PLoS One. 2013 Oct 18;8(10):e76166. doi: 10.1371/journal.pone.0076166 (PMC3799783; doi:10.1371/journal.pone.0076166)
Supplement: Table S5 — The statistically enriched GAD terms of disease. (XLS) [file pone.0076166.s006.xls]

## Sheet: Additional file 6
Table S5. The statistically enriched GAD terms of disease
Term	PValue	Count	The involved DEG
CARDIOVASCULAR	0.000966	13	SPP1, IGF1, SGK1, ADIPOQ, FABP4, TF,PLA2G2A, MYL2, TF, PCK1, HBB,HP /// HPR, LPL, NPR3
NORMALVARIATION	0.0036	8	IGF1, SPP1, LPL, FABP4, IGH@ /// IGHG1 /// IGHG2 /// IGHM /// IGHV4-31, NPR3, HBB,HP /// HPR
METABOLIC	0.0066	13	SPP1, IGF1, LPL, ADIPOQ, C2, PLA2G2A, PLIN, TF, PCK1, HBB, HP /// HPR, RBP4, AMY1A /// AMY1B /// AMY1C /// AMY2A /// AMY2B
HEMATOLOGICAL	0.0180	5	HP /// HPR, LPL, HBA1 /// HBA2, TF, HBB
VISION	0.0420	5	HP /// HPR, IGF1, SPP1, C2, EFEMP1
